# Supplementary material for: Sensomics-Assisted Aroma Decoding of Pea Protein Isolates (Pisum sativum L.)
Source: Foods. 2022 Jan 30;11(3):412. doi: 10.3390/foods11030412 (PMC8834122; doi:10.3390/foods11030412)
Supplement: Supplementary file 1 [file foods-11-00412-s001.zip]

Archive with 1 entries (1 files):
- foods-1571349-supplementary.pdf
